# Supplementary material for: Maximising the Use of Scarce qPCR Master Mixes
Source: Int J Mol Sci. 2022 Jul 30;23(15):8486. doi: 10.3390/ijms23158486 (PMC9368830; doi:10.3390/ijms23158486)
Supplement: Supplementary file 1 [file ijms-23-08486-s001.zip]

Archive with 1 entries (1 files):
- ijms-1806405-supplementary.pdf
